# Supplementary material for: Transatrial repair of a giant left ventricular pseudoaneurysm and ischaemic mitral regurgitation after myocardial infarction: case report
Source: Eur Heart J Case Rep. 2024 Aug 2;8(8):ytae397. doi: 10.1093/ehjcr/ytae397 (PMC11328527; doi:10.1093/ehjcr/ytae397)
Supplement: ytae397_Supplementary_Data [file ytae397_supplementary_data.zip]

Archive with 3 entries (3 files):
- VideoS1.avi
- VideoS2.mp4
- VideoS3.mp4
